# Supplementary material for: Identification of Lipocalin 2 as a Ferroptosis-Related Key Gene Associated with Hypoxic-Ischemic Brain Damage via STAT3/NF-κB Signaling Pathway
Source: Antioxidants (Basel). 2023 Jan 12;12(1):186. doi: 10.3390/antiox12010186 (PMC9854551; doi:10.3390/antiox12010186)
Supplement: Supplementary file 1 [file antioxidants-12-00186-s001.zip]

Archive with 1 entries (1 files):
- antioxidants-2099852-supplementary.pdf
